# Supplementary material for: Phosphorylated Curdlan Gel/Polyvinyl Alcohol Electrospun Nanofibres Loaded with Clove Oil with Antibacterial Activity
Source: Gels. 2022 Jul 13;8(7):439. doi: 10.3390/gels8070439 (PMC9319135; doi:10.3390/gels8070439)
Supplement: Supplementary file 1 [file gels-08-00439-s001.zip]

Archive with 1 entries (1 files):
- gels-1773924-supplementary.pdf
